# Supplementary material for: Antibiotic Treatment during Gestation Enhances Susceptibility to Mycobacterium tuberculosis in Offspring
Source: Microbiol Spectr. 2022 Oct 31;10(6):e02491-22. doi: 10.1128/spectrum.02491-22 (PMC9769670; doi:10.1128/spectrum.02491-22)
Supplement: Supplemental file 2 — Table S1. Download spectrum.02491-22-s0002.xlsx, XLSX file, 0.01 MB [file spectrum.02491-22-s0002.xlsx]

## Sheet: Sheet1
Table S1. Primer constructs targeting the V3-4 region of the 16S rRNA gene used in this study.
Primer name	Index set origin	Index name	Index in sample sheet	Illumina adapter	Index	Frameshift	Linker	Primer sequence - FRAMESHIFTED
F1_MetaIndex	TruSeq i5	D501	TATAGCCT	AATGATACGGCGACCACCGAGATCTACAC	TATAGCCT	G	TCGTCGGCAGCGTC	AATGATACGGCGACCACCGAGATCTACAC TATAGCCT G TCGTCGGCAGCGTC
F2_MetaIndex	TruSeq i5	D502	ATAGAGGC	AATGATACGGCGACCACCGAGATCTACAC	ATAGAGGC	GT	TCGTCGGCAGCGTC	AATGATACGGCGACCACCGAGATCTACAC ATAGAGGC GT TCGTCGGCAGCGTC
F3_MetaIndex	TruSeq i5	D503	CCTATCCT	AATGATACGGCGACCACCGAGATCTACAC	CCTATCCT	CGA	TCGTCGGCAGCGTC	AATGATACGGCGACCACCGAGATCTACAC CCTATCCT CGA TCGTCGGCAGCGTC
F4_MetaIndex	TruSeq i5	D504	GGCTCTGA	AATGATACGGCGACCACCGAGATCTACAC	GGCTCTGA	ATGA	TCGTCGGCAGCGTC	AATGATACGGCGACCACCGAGATCTACAC GGCTCTGA ATGA TCGTCGGCAGCGTC
F5_MetaIndex	TruSeq i5	D505	AGGCGAAG	AATGATACGGCGACCACCGAGATCTACAC	AGGCGAAG	TGCGA	TCGTCGGCAGCGTC	AATGATACGGCGACCACCGAGATCTACAC AGGCGAAG TGCGA TCGTCGGCAGCGTC
F6_MetaIndex	TruSeq i5	D506	TAATCTTA	AATGATACGGCGACCACCGAGATCTACAC	TAATCTTA	CAGTGG	TCGTCGGCAGCGTC	AATGATACGGCGACCACCGAGATCTACAC TAATCTTA CAGTGG TCGTCGGCAGCGTC
F7_MetaIndex	TruSeq i5	D507	CAGGACGT	AATGATACGGCGACCACCGAGATCTACAC	CAGGACGT	CCTGTGG	TCGTCGGCAGCGTC	AATGATACGGCGACCACCGAGATCTACAC CAGGACGT CCTGTGG TCGTCGGCAGCGTC
F8_MetaIndex	TruSeq i5	D508	GTACTGAC	AATGATACGGCGACCACCGAGATCTACAC	GTACTGAC		TCGTCGGCAGCGTC	AATGATACGGCGACCACCGAGATCTACAC GTACTGAC TCGTCGGCAGCGTC
F9_MetaIndex	TruSeq Amplicon	A501	TGAACCTT	AATGATACGGCGACCACCGAGATCTACAC	TGAACCTT	G	TCGTCGGCAGCGTC	AATGATACGGCGACCACCGAGATCTACAC TGAACCTT G TCGTCGGCAGCGTC
F10_MetaIndex	Nextera i5	N501	TAGATCGC	AATGATACGGCGACCACCGAGATCTACAC	TAGATCGC	GT	TCGTCGGCAGCGTC	AATGATACGGCGACCACCGAGATCTACAC TAGATCGC GT TCGTCGGCAGCGTC
F11_MetaIndex	Nextera i5	N502	CTCTCTAT	AATGATACGGCGACCACCGAGATCTACAC	CTCTCTAT	CGA	TCGTCGGCAGCGTC	AATGATACGGCGACCACCGAGATCTACAC CTCTCTAT CGA TCGTCGGCAGCGTC
F12_MetaIndex	Nextera i5	N503	TATCCTCT	AATGATACGGCGACCACCGAGATCTACAC	TATCCTCT	ATGA	TCGTCGGCAGCGTC	AATGATACGGCGACCACCGAGATCTACAC TATCCTCT ATGA TCGTCGGCAGCGTC
F13_MetaIndex	Nextera i5	N504	AGAGTAGA	AATGATACGGCGACCACCGAGATCTACAC	AGAGTAGA	TGCGA	TCGTCGGCAGCGTC	AATGATACGGCGACCACCGAGATCTACAC AGAGTAGA TGCGA TCGTCGGCAGCGTC
F14_MetaIndex	Nextera i5	N505	GTAAGGAG	AATGATACGGCGACCACCGAGATCTACAC	GTAAGGAG	CAGTGG	TCGTCGGCAGCGTC	AATGATACGGCGACCACCGAGATCTACAC GTAAGGAG CAGTGG TCGTCGGCAGCGTC
F15_MetaIndex	Nextera i5	N506	ACTGCATA	AATGATACGGCGACCACCGAGATCTACAC	ACTGCATA	CCTGTGG	TCGTCGGCAGCGTC	AATGATACGGCGACCACCGAGATCTACAC ACTGCATA CCTGTGG TCGTCGGCAGCGTC
F16_MetaIndex	Nextera i5	N507	AAGGAGTA	AATGATACGGCGACCACCGAGATCTACAC	AAGGAGTA		TCGTCGGCAGCGTC	AATGATACGGCGACCACCGAGATCTACAC AAGGAGTA TCGTCGGCAGCGTC
R13_MetaIndex	TruSeq Amplicon	A701	ATCACGAC	CAAGCAGAAGACGGCATACGAGAT	GTCGTGAT	A	GTCTCGTGGGCTCGG	CAAGCAGAAGACGGCATACGAGAT GTCGTGAT A GTCTCGTGGGCTCGG
R14_MetaIndex	TruSeq i7	D701	ATTACTCG	CAAGCAGAAGACGGCATACGAGAT	CGAGTAAT	TC	GTCTCGTGGGCTCGG	CAAGCAGAAGACGGCATACGAGAT CGAGTAAT TC GTCTCGTGGGCTCGG
R15_MetaIndex	TruSeq i7	D702	TCCGGAGA	CAAGCAGAAGACGGCATACGAGAT	TCTCCGGA	CTA	GTCTCGTGGGCTCGG	CAAGCAGAAGACGGCATACGAGAT TCTCCGGA CTA GTCTCGTGGGCTCGG
R16_MetaIndex	TruSeq i7	D703	CGCTCATT	CAAGCAGAAGACGGCATACGAGAT	AATGAGCG	GATA	GTCTCGTGGGCTCGG	CAAGCAGAAGACGGCATACGAGAT AATGAGCG GATA GTCTCGTGGGCTCGG
R17_MetaIndex	TruSeq i7	D704	GAGATTCC	CAAGCAGAAGACGGCATACGAGAT	GGAATCTC	ACTCA	GTCTCGTGGGCTCGG	CAAGCAGAAGACGGCATACGAGAT GGAATCTC ACTCA GTCTCGTGGGCTCGG
R18_MetaIndex	TruSeq i7	D705	ATTCAGAA	CAAGCAGAAGACGGCATACGAGAT	TTCTGAAT	TTCTCT	GTCTCGTGGGCTCGG	CAAGCAGAAGACGGCATACGAGAT TTCTGAAT TTCTCT GTCTCGTGGGCTCGG
R19_MetaIndex	TruSeq i7	D706	GAATTCGT	CAAGCAGAAGACGGCATACGAGAT	ACGAATTC	CACTTCT	GTCTCGTGGGCTCGG	CAAGCAGAAGACGGCATACGAGAT ACGAATTC CACTTCT GTCTCGTGGGCTCGG
R20_MetaIndex	TruSeq i7	D707	CTGAAGCT	CAAGCAGAAGACGGCATACGAGAT	AGCTTCAG		GTCTCGTGGGCTCGG	CAAGCAGAAGACGGCATACGAGAT AGCTTCAG GTCTCGTGGGCTCGG
R21_MetaIndex	TruSeq i7	D708	TAATGCGC	CAAGCAGAAGACGGCATACGAGAT	GCGCATTA	A	GTCTCGTGGGCTCGG	CAAGCAGAAGACGGCATACGAGAT GCGCATTA A GTCTCGTGGGCTCGG
R22_MetaIndex	TruSeq i7	D709	CGGCTATG	CAAGCAGAAGACGGCATACGAGAT	CATAGCCG	TC	GTCTCGTGGGCTCGG	CAAGCAGAAGACGGCATACGAGAT CATAGCCG TC GTCTCGTGGGCTCGG
R23_MetaIndex	TruSeq i7	D710	TCCGCGAA	CAAGCAGAAGACGGCATACGAGAT	TTCGCGGA	CTA	GTCTCGTGGGCTCGG	CAAGCAGAAGACGGCATACGAGAT TTCGCGGA CTA GTCTCGTGGGCTCGG
R24_MetaIndex	TruSeq i7	D711	TCTCGCGC	CAAGCAGAAGACGGCATACGAGAT	GCGCGAGA	GATA	GTCTCGTGGGCTCGG	CAAGCAGAAGACGGCATACGAGAT GCGCGAGA GATA GTCTCGTGGGCTCGG
Primer name	Sequence	Marker gene	Target region
V4_806R_Nextera	GTCTCGTGGGCTCGGAGATGTGTATAAGAGACAGGGACTACNVGGGTWTCTAAT	16S rRNA	V3-V4
V3_357F_Nextera	TCGTCGGCAGCGTCAGATGTGTATAAGAGACAGCCTACGGGNGGCWGCAG	16S rRNA	V3-V4
